# Supplementary material for: Interactome Networks of FOSL1 and FOSL2 in Human Th17 Cells
Source: ACS Omega. 2021 Sep 16;6(38):24834–47. doi: 10.1021/acsomega.1c03681 (PMC8482465; doi:10.1021/acsomega.1c03681)
Supplement: Supplementary file 2 — ao1c03681_si_002.xlsx [file ao1c03681_si_002.xlsx]

## Sheet: Sheet1
The Interactome Networks of FOSL1 and FOSL2 in Human Th17 Cells
Ankitha Shetty1, 2, 3, †, Santosh D. Bhosale1, 4, †, Subhash Kumar Tripathi1 †, Tanja Buchacher1, 2, Rahul Biradar1, 2, Omid Rasool1, 2, Robert Moulder1, 2, Sanjeev Galande3, and Riitta Lahesmaa1,2 *
1 Turku Bioscience Centre, University of Turku and Åbo Akademi University; Turku 20520, Finland
2 InFLAMES Research Flagship Center, University of Turku
3 Centre of Excellence in Epigenetics, Department of Biology, Indian Institute of Science Education and Research (IISER); Pune 411008, India.
4 Protein Research Group, Department of Biochemistry and Molecular Biology, University of Southern Denmark, 5230 Odense M, Denmark.
* Corresponding author: rilahes@utu.fi
† These authors contributed equally

## Sheet: Table of contents
Shetty et al. 2021 - Supplemental material
Tab Title	Content Description
Table S1	List of FOSL1 and FOSL2 interactors
Table S2	List of interactors shared between FOSL1 and FOSL2
Table S3	Ingenuity Pathway analysis - Cellular Localization of FOSL1 and FOSL2 interactors
Table S4	Gene ontology - Molecular function analysis of FOSL1 and FOSL2 interactors
Table S5	List of synthetic peptides used in PRM analysis

## Sheet: Table S1
Table S1. List of FOSL1 and FOSL2 interactors
FOSL1_INTERACTORS
UniProt IDs	Genes	Protein names	Razor + unique peptides	Sequence coverage [%]	Mol. weight [kDa]	MS/MS count	MiST score
Q00610	CLTC	Clathrin heavy chain 1	76	53.3	191.61	875	0.99263
Q9Y520	PRRC2C	Protein PRRC2C	44	21.4	316.91	278	0.99237
Q92900	UPF1	Regulator of nonsense transcripts 1	43	51.6	124.34	379	0.98725
Q8IZH2	XRN1	5-3 exoribonuclease 1	41	33.7	194.1	283	0.98408
Q6PKG0	LARP1	La-related protein 1	36	49.5	123.51	341	0.99275
Q9BUJ2	HNRNPUL1	Heterogeneous nuclear ribonucleoprotein U-like protein 1	34	46.1	95.737	424	0.99086
Q8WWM7	ATXN2L	Ataxin-2-like protein	31	33.3	113.37	340	0.992
Q7L2E3	DHX30	Putative ATP-dependent RNA helicase DHX30	30	32	133.94	130	0.9916
Q12906	ILF3	Interleukin enhancer-binding factor 3	28	40.5	95.337	191	0.99007
Q9NZB2	FAM120A	Constitutive coactivator of PPAR-gamma-like protein 1	28	36.7	121.89	173	0.99378
Q9UKV8	AGO2	Protein argonaute-2	28	43.4	97.207	174	0.94064
Q92499	DDX1	ATP-dependent RNA helicase DDX1	27	50.5	82.431	162	0.98967
P51114	FXR1	Fragile X mental retardation syndrome-related protein 1	24	53	69.72	227	0.99335
Q7Z417	NUFIP2	Nuclear fragile X mental retardation-interacting protein 2	24	44.7	76.12	187	0.97294
Q9Y3I0	RTCB	tRNA-splicing ligase RtcB homolog	24	55.6	55.21	191	0.9906
Q04637	EIF4G1	Eukaryotic translation initiation factor 4 gamma 1	23	20.3	175.49	122	0.97842
P26196	DDX6	Probable ATP-dependent RNA helicase DDX6	22	65.8	54.416	237	0.988
Q13310	PABPC4	Polyadenylate-binding protein 4	22	60.6	70.782	232	0.9936
Q6P2E9	EDC4	Enhancer of mRNA-decapping protein 4	22	21.9	151.66	128	0.99058
Q01085	TIAL1	Nucleolysin TIAR	21	59.7	41.59	412	0.99352
Q08211	DHX9	ATP-dependent RNA helicase A	21	20.9	140.96	108	0.98095
Q15717	ELAVL1	ELAV-like protein 1	21	68.4	36.091	229	0.92415
P26599	PTBP1	Polypyrimidine tract-binding protein 1	20	64.4	57.221	260	0.99344
Q8N163	CCAR2	Cell cycle and apoptosis regulator protein 2	20	32.2	102.9	140	0.99214
O60506	SYNCRIP	Heterogeneous nuclear ribonucleoprotein Q	18	41.6	69.602	138	0.99213
O00425	IGF2BP3	Insulin-like growth factor 2 mRNA-binding protein 3	17	33.9	63.704	70	0.99331
P51116	FXR2	Fragile X mental retardation syndrome-related protein 2	17	38.2	74.222	107	0.99402
Q14677	CLINT1	Clathrin interactor 1	17	30.9	68.259	171	0.99011
Q96EB6	SIRT1	NAD-dependent protein deacetylase sirtuin-1;SirtT1 75 kDa fragment	17	28.8	81.68	87	0.99288
P17275	JUNB	Transcription factor jun-B	16	60.5	35.879	350	0.99257
Q8NFD5	ARID1B	AT-rich interactive domain-containing protein 1B	16	12.5	236.12	110	0.99278
Q92734	TFG	Protein TFG	16	47.5	43.447	302	0.99214
Q92841	DDX17	Probable ATP-dependent RNA helicase DDX17	16	41.4	80.272	164	0.99314
Q92922	SMARCC1	SWI/SNF complex subunit SMARCC1	16	19.3	122.87	108	0.99374
Q96PK6	RBM14	RNA-binding protein 14	15	26.9	69.491	148	0.98677
P14866	HNRNPL	Heterogeneous nuclear ribonucleoprotein L	14	39.2	64.132	115	0.99225
Q14444	CAPRIN1	Caprin-1	14	23.4	78.365	195	0.99402
Q9BZE9	ASPSCR1	Tether containing UBX domain for GLUT4	14	41.8	60.182	79	0.99384
Q9H2U1	DHX36	ATP-dependent RNA helicase DHX36	14	20.7	114.76	34	0.99305
Q9UN86	G3BP2	Ras GTPase-activating protein-binding protein 2	14	34.9	54.12	170	0.99095
O95782	AP2A1	AP-2 complex subunit alpha-1	13	15.6	107.54	58	0.98426
P31943	HNRNPH1	Heterogeneous nuclear ribonucleoprotein H;Heterogeneous nuclear ribonucleoprotein H, N-terminally processed	13	40.1	49.229	157	0.99017
O43143	DHX15	Pre-mRNA-splicing factor ATP-dependent RNA helicase DHX15	12	15.8	90.932	45	0.97945
P19474	TRIM21	E3 ubiquitin-protein ligase TRIM21	12	29.9	54.169	107	0.99007
Q13283	G3BP1	Ras GTPase-activating protein-binding protein 1	12	43.3	52.164	138	0.99135
Q8NC51	SERBP1	Plasminogen activator inhibitor 1 RNA-binding protein	12	36.3	44.965	129	0.92727
Q9HC16	APOBEC3G	DNA dC->dU-editing enzyme APOBEC-3G	12	37	46.407	38	0.9928
Q9UPQ9	TNRC6B	Trinucleotide repeat-containing gene 6B protein	12	11.5	194	45	0.99375
P16989	YBX3	Y-box-binding protein 3	11	58.1	40.089	88	0.9915
P51531	SMARCA2	Probable global transcription activator SNF2L2	11	7.7	181.28	50	0.98607
P63010	AP2B1	AP-2 complex subunit beta	11	12.6	104.55	48	0.99232
Q06787	FMR1	Fragile X mental retardation protein 1	11	29.3	71.174	43	0.99338
Q92598	HSPH1	Heat shock protein 105 kDa	11	15.6	96.864	28	0.76454
Q92615	LARP4B	La-related protein 4B	11	18	80.551	33	0.98011
Q99700	ATXN2	Ataxin-2	11	11.7	140.28	56	0.95711
Q9HCE1	MOV10	Putative helicase MOV-10	11	13.9	113.67	53	0.98366
O43390	HNRNPR	Heterogeneous nuclear ribonucleoprotein R	10	28.1	70.942	58	0.99314
Q12905	ILF2	Interleukin enhancer-binding factor 2	10	33.1	43.062	62	0.98895
Q71RC2	LARP4	La-related protein 4	10	21	80.595	70	0.99342
Q96I24	FUBP3	Far upstream element-binding protein 3	10	22	61.64	40	0.99375
Q9Y224	RTRAF	UPF0568 protein C14orf166	10	57.4	28.068	118	0.98764
O75534	CSDE1	Cold shock domain-containing protein E1	9	13.7	88.884	41	0.98815
P48634	PRRC2A	Protein PRRC2A	9	7.8	228.86	24	0.9862
Q07666	KHDRBS1	KH domain-containing, RNA-binding, signal transduction-associated protein 1	9	30.2	48.227	101	0.9886
Q8WXF1	PSPC1	Paraspeckle component 1	9	20.7	58.743	42	0.98074
Q9NUL3	STAU2	Double-stranded RNA-binding protein Staufen homolog 2	9	20.9	62.608	47	0.98545
O15234	CASC3	Protein CASC3	8	16.4	76.277	50	0.96688
O75569	PRKRA	Interferon-inducible double-stranded RNA-dependent protein kinase activator A	8	33.5	34.404	40	0.98141
O96019	ACTL6A	Actin-like protein 6A	8	29.1	47.46	36	0.97057
P18669	PGAM1	Phosphoglycerate mutase 1;Phosphoglycerate mutase 2	8	46.1	28.804	18	0.8069
Q92945	KHSRP	Far upstream element-binding protein 2	8	16.9	73.114	63	0.9729
Q01844	EWSR1	RNA-binding protein EWS	7	16	68.477	103	0.99166
Q09161	NCBP1	Nuclear cap-binding protein subunit 1	7	11.1	91.838	35	0.99383
Q1KMD3	HNRNPUL2	Heterogeneous nuclear ribonucleoprotein U-like protein 2	7	11.2	85.104	19	0.99347
Q6PJG2	ELMSAN1	ELM2 and SANT domain-containing protein 1	7	12.3	114.99	38	0.99055
Q8NCA5	FAM98A	Protein FAM98A	7	17.7	55.4	82	0.99239
O14976	GAK	Cyclin-G-associated kinase	6	5.5	143.19	8	0.99088
O95793	STAU1	Double-stranded RNA-binding protein Staufen homolog 1	6	17.9	63.182	8	0.98825
P08865	RPSA	40S ribosomal protein SA	6	32.5	32.854	17	0.8393
P09496	CLTA	Clathrin light chain A	6	18.1	27.076	91	0.98857
P09497	CLTB	Clathrin light chain B	6	24.9	25.19	60	0.98177
P15407	FOSL1	Fos-related antigen 1	6	32.8	29.413	56	0.99333
P63244	RACK1	Guanine nucleotide-binding protein subunit beta-2-like 1;Guanine nucleotide-binding protein subunit beta-2-like 1, N-terminally processed	6	24.9	35.076	10	0.89595
Q15365	PCBP1	Poly(rC)-binding protein 1	6	26.7	37.497	67	0.93535
Q3MHD2	LSM12	Protein LSM12 homolog	6	33.8	21.701	53	0.98787
Q53G59	KLHL12	Kelch-like protein 12	6	10.6	63.276	28	0.99012
Q86XK2	FBXO11	F-box only protein 11	6	8.8	103.58	30	0.99348
Q8IUX4	APOBEC3F	DNA dC->dU-editing enzyme APOBEC-3F	6	28.7	45.02	33	0.99256
Q969G3	SMARCE1	SWI/SNF-related matrix-associated actin-dependent regulator of chromatin subfamily E member 1	6	25.1	46.649	42	0.99226
Q9H6S0	YTHDC2	Probable ATP-dependent RNA helicase YTHDC2	6	6.1	160.25	13	0.99317
Q9P0L0	VAPA	Vesicle-associated membrane protein-associated protein A	6	30.9	27.893	32	0.82483
P02452	COL1A1	Collagen alpha-1(I) chain	5	6.4	138.94	37	0.96296
P12956	XRCC6	X-ray repair cross-complementing protein 6	5	9.7	69.842	17	0.84607
P13010	XRCC5	X-ray repair cross-complementing protein 5	5	9.3	82.704	10	0.85516
P38919	EIF4A3	Eukaryotic initiation factor 4A-III;Eukaryotic initiation factor 4A-III, N-terminally processed	5	12.4	46.871	7	0.99028
Q12824	SMARCB1	SWI/SNF-related matrix-associated actin-dependent regulator of chromatin subfamily B member 1	5	16.4	44.141	19	0.99404
Q14694	USP10	Ubiquitin carboxyl-terminal hydrolase 10	5	9	87.133	33	0.99325
Q9H147	DNTTIP1	Deoxynucleotidyltransferase terminal-interacting protein 1	5	18.2	37.013	23	0.99112
Q9Y3F4	STRAP	Serine-threonine kinase receptor-associated protein	5	19.7	38.438	8	0.98869
P06730	EIF4E	Eukaryotic translation initiation factor 4E	4	29	25.097	22	0.96408
P29558	RBMS1	RNA-binding motif, single-stranded-interacting protein 1	4	18	44.505	12	0.9935
P46379	BAG6	Large proline-rich protein BAG6	4	3.9	119.41	24	0.99093
P53680	AP2S1	AP-2 complex subunit sigma	4	28.2	17.018	7	0.98798
P55265	ADAR	Double-stranded RNA-specific adenosine deaminase	4	3.8	136.06	13	0.9939
Q01196	RUNX1	Runt-related transcription factor 1	4	12.8	48.736	10	0.99347
Q10570	CPSF1	Cleavage and polyadenylation specificity factor subunit 1	4	4.2	160.88	6	0.84591
Q8ND56	LSM14A	Protein LSM14 homolog A	4	14.5	50.529	6	0.90585
Q92925	SMARCD2	SWI/SNF-related matrix-associated actin-dependent regulator of chromatin subfamily D member 2	4	10.4	58.92	26	0.9935
Q96EP5	DAZAP1	DAZ-associated protein 1	4	15.2	43.383	6	0.97823
Q9BYJ9	YTHDF1	YTH domain-containing family protein 1	4	15	60.873	33	0.99402
O15371	EIF3D	Eukaryotic translation initiation factor 3 subunit D	3	9.1	63.972	4	0.9929
O76021	RSL1D1	Ribosomal L1 domain-containing protein 1	3	8.6	54.972	3	0.96252
O95758	PTBP3	Polypyrimidine tract-binding protein 3	3	10.5	59.689	9	0.98958
P08123	COL1A2	Collagen alpha-2(I) chain	3	2.4	129.31	7	0.98055
Q00577	PURA	Transcriptional activator protein Pur-alpha	3	20.8	34.91	25	0.99354
Q05048	CSTF1	Cleavage stimulation factor subunit 1	3	12.8	48.357	6	0.99086
Q15366	PCBP2	Poly(rC)-binding protein 2	3	29	38.58	19	0.97909
Q5JSZ5	PRRC2B	Protein PRRC2B	3	1.7	242.96	5	0.99021
Q6UN15	FIP1L1	Pre-mRNA 3-end-processing factor FIP1	3	10.6	66.526	7	0.99127
Q86TB9	PATL1	Protein PAT1 homolog 1	3	3.6	86.849	3	0.99253
Q8NDV7	TNRC6A	Trinucleotide repeat-containing gene 6A protein	3	3.3	210.29	11	0.98916
Q92769	HDAC2	Histone deacetylase 2	3	8.2	55.364	26	0.96688
Q92785	DPF2	Zinc finger protein ubi-d4	3	11.8	44.155	7	0.99213
Q9H0D6	XRN2	5-3 exoribonuclease 2	3	4.6	108.58	5	0.99284
Q9H9G7	AGO3	Protein argonaute-3;Protein argonaute-4	3	11.6	97.359	6	0.99371
Q9NPI6	DCP1A	mRNA-decapping enzyme 1A	3	6.9	63.278	6	0.99193
Q9NR56	MBNL1	Muscleblind-like protein 1	3	7.5	41.817	24	0.96604
Q9NSY1	BMP2K	BMP-2-inducible protein kinase	3	3.4	129.17	10	0.9931
Q9UKM9	RALY	RNA-binding protein Raly	3	10.1	32.463	10	0.99262
Q9UNX3	RPL26L1	60S ribosomal protein L26-like 1	3	53.8	17.256	11	0.85681
A4FU69	EFCAB5	EF-hand calcium-binding domain-containing protein 5	2	1.2	173.4	4	0.98669
C9JLW8	MCRIP1	Protein FAM195B	2	22.7	10.92	16	0.99379
O14979	HNRNPDL	Heterogeneous nuclear ribonucleoprotein D-like	2	6.9	46.437	6	0.99156
O94973	AP2A2	AP-2 complex subunit alpha-2	2	9.2	103.96	2	0.99308
P01701	IGLV1-51	Ig lambda chain V-I region NEW	2	11.1	12.249	10	0.98416
P05386	RPLP1	60S acidic ribosomal protein P1	2	51.8	11.514	13	0.99166
P11441	UBL4A	Ubiquitin-like protein 4A	2	12.7	17.776	3	0.99236
P12236	SLC25A6	ADP/ATP translocase 3;ADP/ATP translocase 3, N-terminally processed	2	23.2	32.866	9	0.98575
P19525	EIF2AK2	Interferon-induced, double-stranded RNA-activated protein kinase	2	4.7	62.094	2	0.99254
P52298	NCBP2	Nuclear cap-binding protein subunit 2	2	17.9	18.001	5	0.99056
P55795	HNRNPH2	Heterogeneous nuclear ribonucleoprotein H2	2	18.5	49.263	2	0.99381
P61326	MAGOH	Protein mago nashi homolog;Protein mago nashi homolog 2	2	12.3	17.163	11	0.99369
P62314	SNRPD1	Small nuclear ribonucleoprotein Sm D1	2	27.7	13.281	3	0.99034
Q13347	EIF3I	Eukaryotic translation initiation factor 3 subunit I	2	6.5	36.501	7	0.96779
Q14152	EIF3A	Eukaryotic translation initiation factor 3 subunit A	2	1.3	166.57	9	0.97063
Q15637	SF1	Splicing factor 1	2	4.2	68.329	7	0.99254
Q58FF8	HSP90AB2P	Putative heat shock protein HSP 90-beta 2	2	16.3	44.348	7	0.80632
Q86Y13	DZIP3	E3 ubiquitin-protein ligase DZIP3	2	2.1	138.6	7	0.99303
Q8TAQ2	SMARCC2	SWI/SNF complex subunit SMARCC2	2	8.3	132.88	5	0.98633
Q8WZ42	TTN	Titin	2	0.1	3816	5	0.99244
Q92879	CELF1	CUGBP Elav-like family member 1;CUGBP Elav-like family member 2	2	5.8	52.063	15	0.99149
Q96F86	EDC3	Enhancer of mRNA-decapping protein 3	2	7.7	56.077	4	0.99051
Q96KR1	ZFR	Zinc finger RNA-binding protein	2	2.2	117.01	5	0.99399
Q9C0J8	WDR33	pre-mRNA 3 end processing protein WDR33	2	2.8	145.89	7	0.99323
Q9GZT3	SLIRP	SRA stem-loop-interacting RNA-binding protein, mitochondrial	2	25.7	12.349	2	0.92115
Q9H7E2	TDRD3	Tudor domain-containing protein 3	2	3.4	73.184	5	0.99057
Q9HAU5	UPF2	Regulator of nonsense transcripts 2	2	1.7	147.81	10	0.9923
Q9NPE3	NOP10	H/ACA ribonucleoprotein complex subunit 3	2	42.2	7.7059	10	0.97362
Q9NUD5	ZCCHC3	Zinc finger CCHC domain-containing protein 3	2	5.5	43.547	9	0.99295
Q9P2I0	CPSF2	Cleavage and polyadenylation specificity factor subunit 2	2	2.7	88.486	9	0.9927
Q9UL18	AGO1	Protein argonaute-1	2	11.1	97.213	2	0.9937
Q9Y5S9	RBM8A	RNA-binding protein 8A	2	25.9	19.889	20	0.98963
Q9Y6N5	SQOR	Sulfide:quinone oxidoreductase, mitochondrial	2	6.2	49.96	3	0.99154
FOSL2_INTERACTORS
UniProt IDs	Genes	Protein names	Razor + unique peptides	Sequence coverage [%]	Mol. weight [kDa]	MS/MS count	MiST score
P55072	VCP	Transitional endoplasmic reticulum ATPase	97	87.2	89.321	2210	0.99235
Q9NZB2	FAM120A	Constitutive coactivator of PPAR-gamma-like protein 1	28	36.7	121.89	173	0.85321
Q7Z417	NUFIP2	Nuclear fragile X mental retardation-interacting protein 2	24	44.7	76.12	187	0.75089
Q04637	EIF4G1	Eukaryotic translation initiation factor 4 gamma 1	23	20.3	175.49	122	0.94104
Q08211	DHX9	ATP-dependent RNA helicase A	21	20.9	140.96	108	0.87061
P15408	FOSL2	Fos-related antigen 2	19	51.5	35.193	319	0.97427
P51116	FXR2	Fragile X mental retardation syndrome-related protein 2	17	38.2	74.222	107	0.85625
Q96EB6	SIRT1	NAD-dependent protein deacetylase sirtuin-1;SirtT1 75 kDa fragment	17	28.8	81.68	87	0.98093
P17275	JUNB	Transcription factor jun-B	16	60.5	35.879	350	0.981
Q92734	TFG	Protein TFG	16	47.5	43.447	302	0.87352
P35611	ADD1	Alpha-adducin	15	29.9	80.954	84	0.94538
Q14444	CAPRIN1	Caprin-1	14	23.4	78.365	195	0.86131
Q9BZE9	ASPSCR1	Tether containing UBX domain for GLUT4	14	41.8	60.182	79	0.97665
Q9UEY8	ADD3	Gamma-adducin	14	26.8	79.154	76	0.94421
O15355	PPM1G	Protein phosphatase 1G	13	36.1	59.271	76	0.85112
O43795	MYO1B	Unconventional myosin-Ib	13	16.6	131.98	28	0.83769
P31943	HNRNPH1	Heterogeneous nuclear ribonucleoprotein H;Heterogeneous nuclear ribonucleoprotein H, N-terminally processed	13	40.1	49.229	157	0.90503
O43143	DHX15	Pre-mRNA-splicing factor ATP-dependent RNA helicase DHX15	12	15.8	90.932	45	0.94693
P53814	SMTN	Smoothelin	12	17.6	99.058	45	0.95554
Q13428	TCOF1	Treacle protein	12	9.7	152.1	35	0.93427
Q8NC51	SERBP1	Plasminogen activator inhibitor 1 RNA-binding protein	12	36.3	44.965	129	0.76439
Q8NHY2	COP1	E3 ubiquitin-protein ligase RFWD2	12	21.8	80.473	71	0.98527
Q9ULV4	CORO1C	Coronin-1C	12	27.2	53.248	60	0.85249
Q92598	HSPH1	Heat shock protein 105 kDa	11	15.6	96.864	28	0.96203
P42166	TMPO	Lamina-associated polypeptide 2, isoform alpha;Thymopoietin;Thymopentin	10	21.2	75.491	33	0.7947
Q12905	ILF2	Interleukin enhancer-binding factor 2	10	33.1	43.062	62	0.90736
Q16666	IFI16	Gamma-interferon-inducible protein 16	10	17.6	88.255	69	0.88459
Q71RC2	LARP4	La-related protein 4	10	21	80.595	70	0.76141
Q96J88	EPSTI1	Epithelial-stromal interaction protein 1	10	34	36.793	76	0.97909
P48634	PRRC2A	Protein PRRC2A	9	7.8	228.86	24	0.7672
O75569	PRKRA	Interferon-inducible double-stranded RNA-dependent protein kinase activator A	8	33.5	34.404	40	0.90264
P14649	MYL6B	Myosin light chain 6B	8	68.3	22.764	50	0.82815
P17535	JUND	Transcription factor jun-D	8	50.1	35.173	131	0.9865
Q9P258	RCC2	Protein RCC2	8	19.5	56.084	34	0.83503
O14974	PPP1R12A	Protein phosphatase 1 regulatory subunit 12A	6	7.9	115.28	28	0.91134
O95793	STAU1	Double-stranded RNA-binding protein Staufen homolog 1	6	17.9	63.182	8	0.87996
P05412	JUN	Transcription factor AP-1	6	37.2	35.675	50	0.99025
P30626	SRI	Sorcin	6	34.8	21.676	32	0.88851
Q8N2I9	STK40	Serine/threonine-protein kinase 40	6	17.7	49.001	22	0.98873
Q9H3U1	UNC45A	Protein unc-45 homolog A	6	8.8	103.08	16	0.85738
Q9P0L0	VAPA	Vesicle-associated membrane protein-associated protein A	6	30.9	27.893	32	0.85689
O94832	MYO1D	Unconventional myosin-Id	5	4.9	116.2	13	0.97849
Q01082	SPTBN1	Spectrin beta chain, non-erythrocytic 1	5	2.5	274.61	17	0.90436
Q9Y3F4	STRAP	Serine-threonine kinase receptor-associated protein	5	19.7	38.438	8	0.87941
O14639	ABLIM1	Actin-binding LIM protein 1	4	5.5	87.687	15	0.88743
P06730	EIF4E	Eukaryotic translation initiation factor 4E	4	29	25.097	22	0.76818
P46379	BAG6	Large proline-rich protein BAG6	4	3.9	119.41	24	0.87838
P47755	CAPZA2	F-actin-capping protein subunit alpha-2	4	25.5	32.949	15	0.92648
P55265	ADAR	Double-stranded RNA-specific adenosine deaminase	4	3.8	136.06	13	0.87417
Q01196	RUNX1	Runt-related transcription factor 1	4	12.8	48.736	10	0.94107
Q13045	FLII	Protein flightless-1 homolog	4	3.6	144.75	6	0.83391
Q7Z6I6	ARHGAP30	Rho GTPase-activating protein 30	4	6.7	118.58	8	0.99387
Q9Y3U8	RPL36	60S ribosomal protein L36	4	33.3	12.254	38	0.78562
O43865	AHCYL1	Putative adenosylhomocysteinase 2;Putative adenosylhomocysteinase 3	3	6.2	58.951	11	0.99069
P09326	CD48	CD48 antigen	3	15.2	27.683	11	0.75867
P06127	CD5	T-cell surface glycoprotein CD5	2	5.1	54.577	3	0.98953
P19525	EIF2AK2	Interferon-induced, double-stranded RNA-activated protein kinase	2	4.7	62.094	2	0.87294
P41091	EIF2S3	Eukaryotic translation initiation factor 2 subunit 3;Putative eukaryotic translation initiation factor 2 subunit 3-like protein	2	4.9	51.109	4	0.86407
P46013	MKI67	Antigen KI-67	2	0.7	358.69	9	0.862
P55795	HNRNPH2	Heterogeneous nuclear ribonucleoprotein H2	2	18.5	49.263	2	0.99279
P62140	PPP1CB	Serine/threonine-protein phosphatase PP1-beta catalytic subunit	2	8	37.186	13	0.97876
Q13347	EIF3I	Eukaryotic translation initiation factor 3 subunit I	2	6.5	36.501	7	0.89208
Q8TAT6	NPLOC4	Nuclear protein localization protein 4 homolog	2	3.1	68.119	3	0.99334
Q969W3	FAM104A	Protein FAM104A	2	11.3	19.484	9	0.9803
Q9H089	LSG1	Large subunit GTPase 1 homolog	2	3.8	75.225	9	0.94639
Q9UJU6	DBNL	Drebrin-like protein	2	5.8	48.207	2	0.98472
Q9Y5S9	RBM8A	RNA-binding protein 8A	2	25.9	19.889	20	0.87147

## Sheet: Table S2
Table S2. List of interactors shared between FOSL1 and FOSL2
ADAR
ASPSCR1
BAG6
CAPRIN1
DHX15
DHX9
EIF2AK2
EIF3I
EIF4E
EIF4G1
FAM120A
FXR2
HNRNPH1
HNRNPH2
HSPH1
ILF2
JUNB
LARP4
NUFIP2
PRKRA
PRRC2A
RBM8A
RUNX1
SERBP1
SIRT1
STAU1
STRAP
TFG
VAPA

## Sheet: Table S3
Table S3. Ingenuity Pathway analysis - Cellular Localization of FOSL1 and FOSL2 interactors
FOSL1_Interactors_Cellular Component									FOSL2_Interactors_Cellular Component
AGO1	Cytoplasm								ABLIM1	Cytoplasm
AGO2	Cytoplasm								ADD1	Cytoplasm
AGO3	Cytoplasm								ADD3	Cytoplasm
AP2A1	Cytoplasm								AHCYL1	Cytoplasm
AP2A2	Cytoplasm								ARHGAP30	Cytoplasm
AP2S1	Cytoplasm								ASPSCR1	Cytoplasm
APOBEC3F	Cytoplasm								CAPZA2	Cytoplasm
ASPSCR1	Cytoplasm								COP1	Cytoplasm
CCAR2	Cytoplasm		Cellular component	No. of interactors	%				CORO1C	Cytoplasm		Cellular component	No. of interactors	%
CELF1	Cytoplasm		Cytoplasm	64	39.2638				DBNL	Cytoplasm		Cytoplasm	35	52.2388
CLINT1	Cytoplasm		Nucleus	83	50.9202				EIF2AK2	Cytoplasm		Nucleus	22	32.8358
CSDE1	Cytoplasm		Other	6	3.68098				EIF2S3	Cytoplasm		Other	2	2.98507
DHX36	Cytoplasm		Plasma Membrane	7	4.29448				EIF3I	Cytoplasm		Plasma Membrane	7	10.4478
DZIP3	Cytoplasm		Extracellular Space	3	1.84049				EIF4E	Cytoplasm		Extracellular Space	1	1.49254
EDC3	Cytoplasm								EIF4G1	Cytoplasm
EDC4	Cytoplasm								FAM120A	Cytoplasm
EIF2AK2	Cytoplasm								FXR2	Cytoplasm
EIF3A	Cytoplasm								HSPH1	Cytoplasm
EIF3D	Cytoplasm								LARP4	Cytoplasm
EIF3I	Cytoplasm								LSG1	Cytoplasm
EIF4E	Cytoplasm								MYL6B	Cytoplasm
EIF4G1	Cytoplasm								MYO1B	Cytoplasm
ELAVL1	Cytoplasm								MYO1D	Cytoplasm
FAM120A	Cytoplasm								NUFIP2	Cytoplasm
FBXO11	Cytoplasm								PPP1CB	Cytoplasm
FMR1	Cytoplasm								PPP1R12A	Cytoplasm
FXR1	Cytoplasm								PRKRA	Cytoplasm
FXR2	Cytoplasm								PRRC2A	Cytoplasm
G3BP2	Cytoplasm								RPL36	Cytoplasm
HSP90AB2P	Cytoplasm								SERBP1	Cytoplasm
HSPH1	Cytoplasm								SRI	Cytoplasm
IGF2BP3	Cytoplasm								STAU1	Cytoplasm
KLHL12	Cytoplasm								STK40	Cytoplasm
LARP1	Cytoplasm								TFG	Cytoplasm
LARP4	Cytoplasm								VCP	Cytoplasm
LARP4B	Cytoplasm								SMTN	Extracellular Space
LSM14A	Cytoplasm								ADAR	Nucleus
NUFIP2	Cytoplasm								BAG6	Nucleus
PABPC4	Cytoplasm								DHX15	Nucleus
PATL1	Cytoplasm								DHX9	Nucleus
PGAM1	Cytoplasm								FLII	Nucleus
PRKRA	Cytoplasm								FOSL2	Nucleus
PRRC2A	Cytoplasm								HNRNPH1	Nucleus
PRRC2C	Cytoplasm								HNRNPH2	Nucleus
RACK1	Cytoplasm								IFI16	Nucleus
RPL26L1	Cytoplasm								ILF2	Nucleus
RPLP1	Cytoplasm								JUN	Nucleus
RPSA	Cytoplasm								JUNB	Nucleus
RTCB	Cytoplasm								JUND	Nucleus
SERBP1	Cytoplasm								MKI67	Nucleus
SLC25A6	Cytoplasm								NPLOC4	Nucleus
SLIRP	Cytoplasm								PPM1G	Nucleus
SQOR	Cytoplasm								RBM8A	Nucleus
STAU1	Cytoplasm								RCC2	Nucleus
STAU2	Cytoplasm								RUNX1	Nucleus
TFG	Cytoplasm								SIRT1	Nucleus
TNRC6B	Cytoplasm								TCOF1	Nucleus
TTN	Cytoplasm								TMPO	Nucleus
UBL4A	Cytoplasm								EPSTI1	Other
UPF2	Cytoplasm								FAM104A	Other
USP10	Cytoplasm								CAPRIN1	Plasma Membrane
XRN1	Cytoplasm								CD48	Plasma Membrane
YTHDC2	Cytoplasm								CD5	Plasma Membrane
ZCCHC3	Cytoplasm								SPTBN1	Plasma Membrane
COL1A1	Extracellular Space								STRAP	Plasma Membrane
COL1A2	Extracellular Space								UNC45A	Plasma Membrane
IGLV1-51	Extracellular Space								VAPA	Plasma Membrane
ACTL6A	Nucleus
ADAR	Nucleus
APOBEC3G	Nucleus
ARID1B	Nucleus
ATXN2	Nucleus
ATXN2L	Nucleus
BAG6	Nucleus
BMP2K	Nucleus
CASC3	Nucleus
CPSF1	Nucleus
CPSF2	Nucleus
CSTF1	Nucleus
DCP1A	Nucleus
DDX1	Nucleus
DDX17	Nucleus
DDX6	Nucleus
DHX15	Nucleus
DHX30	Nucleus
DHX9	Nucleus
DNTTIP1	Nucleus
DPF2	Nucleus
EIF4A3	Nucleus
EWSR1	Nucleus
FIP1L1	Nucleus
FOSL1	Nucleus
FUBP3	Nucleus
G3BP1	Nucleus
GAK	Nucleus
HDAC2	Nucleus
HNRNPDL	Nucleus
HNRNPH1	Nucleus
HNRNPH2	Nucleus
HNRNPL	Nucleus
HNRNPR	Nucleus
HNRNPUL1	Nucleus
HNRNPUL2	Nucleus
ILF2	Nucleus
ILF3	Nucleus
JUNB	Nucleus
KHDRBS1	Nucleus
KHSRP	Nucleus
MAGOH	Nucleus
MBNL1	Nucleus
MCRIP1	Nucleus
ELMSAN1	Nucleus
MOV10	Nucleus
NCBP1	Nucleus
NCBP2	Nucleus
NOP10	Nucleus
PCBP1	Nucleus
PCBP2	Nucleus
PSPC1	Nucleus
PTBP1	Nucleus
PTBP3	Nucleus
PURA	Nucleus
RALY	Nucleus
RBM14	Nucleus
RBM8A	Nucleus
RBMS1	Nucleus
RSL1D1	Nucleus
RTRAF	Nucleus
RUNX1	Nucleus
SF1	Nucleus
SIRT1	Nucleus
SMARCA2	Nucleus
SMARCB1	Nucleus
SMARCC1	Nucleus
SMARCC2	Nucleus
SMARCD2	Nucleus
SMARCE1	Nucleus
SNRPD1	Nucleus
SYNCRIP	Nucleus
TDRD3	Nucleus
TIAL1	Nucleus
TNRC6A	Nucleus
TRIM21	Nucleus
UPF1	Nucleus
WDR33	Nucleus
XRCC5	Nucleus
XRCC6	Nucleus
XRN2	Nucleus
YBX3	Nucleus
ZFR	Nucleus
DAZAP1	Other
EFCAB5	Other
FAM98A	Other
LSM12	Other
PRRC2B	Other
YTHDF1	Other
AP2B1	Plasma Membrane
CAPRIN1	Plasma Membrane
CLTA	Plasma Membrane
CLTB	Plasma Membrane
CLTC	Plasma Membrane
STRAP	Plasma Membrane
VAPA	Plasma Membrane

## Sheet: Table S4
Table S4. Gene ontology - Molecular function analysis of FOSL1 and FOSL2 interactors
FOSL1_INTERACTORS_GENE ONTOLOGY MOLECULAR FUNCTION
GOID	GOTerm	Ontology Source	Term PValue	Term PValue Corrected with Bonferroni step down	Group PValue	Group PValue Corrected with Bonferroni step down	GOLevels	GOGroups	% Associated Genes	Nr. Genes	Associated Genes Found
GO:0003724	RNA helicase activity	GO_MolecularFunction-EBI-UniProt-GOA_17.02.2020_00h00	4.79152e-14	1.19788e-12	4.79152e-14	3.35406e-13	[3, 10]	Group0	13.6364	12	[DDX1, DDX17, DDX6, DHX15, DHX30, DHX36, DHX9, EIF4E, EIF4G1, G3BP1, MOV10, UPF1]
GO:0003725	double-stranded RNA binding	GO_MolecularFunction-EBI-UniProt-GOA_17.02.2020_00h00	3.75087e-19	1.01273e-17	3.75087e-19	3.00069e-18	[5]	Group1	17.8571	15	[AGO2, CLTC, DDX1, DHX15, DHX30, DHX36, DHX9, ELAVL1, FMR1, FXR1, ILF2, ILF3, MBNL1, PRKRA, STAU1]
GO:0031491	nucleosome binding	GO_MolecularFunction-EBI-UniProt-GOA_17.02.2020_00h00	8.83936e-05	0.000707149	8.83936e-05	0.000176787	[3]	Group2	6.0241	5	[ACTL6A, ARID1B, HDAC2, SMARCC1, SMARCE1]
GO:0031492	nucleosomal DNA binding	GO_MolecularFunction-EBI-UniProt-GOA_17.02.2020_00h00	8.56908e-05	0.000771217	8.83936e-05	0.000176787	[4, 6]	Group2	9.30233	4	[ACTL6A, HDAC2, SMARCC1, SMARCE1]
GO:0030276	clathrin binding	GO_MolecularFunction-EBI-UniProt-GOA_17.02.2020_00h00	5.6774e-09	1.19225e-07	5.6774e-09	2.8387e-08	[3]	Group3	10.9589	8	[AP2A1, AP2B1, AP2S1, CLINT1, CLTA, CLTB, CLTC, GAK]
GO:0035615	clathrin adaptor activity	GO_MolecularFunction-EBI-UniProt-GOA_17.02.2020_00h00	1.81135e-05	0.000253588	5.6774e-09	2.8387e-08	[2, 4]	Group3	30	3	[AP2A1, AP2B1, AP2S1]
GO:0002151	G-quadruplex RNA binding	GO_MolecularFunction-EBI-UniProt-GOA_17.02.2020_00h00	1.81135e-05	0.000253588	1.31064e-07	5.24258e-07	[5]	Group4	30	3	[DHX36, FMR1, XRN1]
GO:0048027	mRNA 5'-UTR binding	GO_MolecularFunction-EBI-UniProt-GOA_17.02.2020_00h00	2.11653e-06	3.1748e-05	1.31064e-07	5.24258e-07	[6]	Group4	12.8205	5	[DHX36, FMR1, IGF2BP3, LARP1, SYNCRIP]
GO:0003729	mRNA binding	GO_MolecularFunction-EBI-UniProt-GOA_17.02.2020_00h00	4.63952e-25	1.29906e-23	5.01518e-25	4.51366e-24	[5]	Group5	7.86517	28	[AGO2, DDX6, DHX36, DHX9, EIF4E, EIF4G1, ELAVL1, FMR1, FXR1, FXR2, G3BP1, G3BP2, HNRNPL, HNRNPR, IGF2BP3, ILF3, KHSRP, LARP1, NCBP1, NCBP2, PABPC4, PCBP1, PTBP1, RBM14, SERBP1, SYNCRIP, TIAL1, YBX3]
GO:0017091	AU-rich element binding	GO_MolecularFunction-EBI-UniProt-GOA_17.02.2020_00h00	7.62863e-07	1.29687e-05	5.01518e-25	4.51366e-24	[5]	Group5	15.625	5	[DHX36, ELAVL1, ILF3, KHSRP, TIAL1]
GO:0003730	mRNA 3'-UTR binding	GO_MolecularFunction-EBI-UniProt-GOA_17.02.2020_00h00	6.06824e-17	1.57774e-15	5.01518e-25	4.51366e-24	[6]	Group5	12.931	15	[DHX36, ELAVL1, FMR1, FXR1, FXR2, HNRNPL, HNRNPR, IGF2BP3, ILF3, KHSRP, LARP1, PABPC4, SERBP1, TIAL1, YBX3]
GO:0035925	mRNA 3'-UTR AU-rich region binding	GO_MolecularFunction-EBI-UniProt-GOA_17.02.2020_00h00	6.46436e-07	1.16359e-05	5.01518e-25	4.51366e-24	[6, 7]	Group5	16.129	5	[DHX36, ELAVL1, ILF3, KHSRP, TIAL1]
GO:0031369	translation initiation factor binding	GO_MolecularFunction-EBI-UniProt-GOA_17.02.2020_00h00	7.80431e-05	0.000858474	1.3568e-06	4.0704e-06	[3]	Group6	9.52381	4	[EIF4E, EIF4G1, FMR1, LARP1]
GO:0008190	eukaryotic initiation factor 4E binding	GO_MolecularFunction-EBI-UniProt-GOA_17.02.2020_00h00	5.40832e-05	0.000648999	1.3568e-06	4.0704e-06	[4]	Group6	21.4286	3	[EIF4E, EIF4G1, LARP1]
GO:0000339	RNA cap binding	GO_MolecularFunction-EBI-UniProt-GOA_17.02.2020_00h00	2.0546e-09	4.52012e-08	1.3568e-06	4.0704e-06	[5]	Group6	26.087	6	[AGO2, EIF4E, EIF4G1, LARP1, NCBP1, NCBP2]
GO:0003743	translation initiation factor activity	GO_MolecularFunction-EBI-UniProt-GOA_17.02.2020_00h00	0.00486812	0.00486812	1.3568e-06	4.0704e-06	[4, 6]	Group6	4.7619	3	[AGO2, EIF4E, EIF4G1]
GO:0000340	RNA 7-methylguanosine cap binding	GO_MolecularFunction-EBI-UniProt-GOA_17.02.2020_00h00	1.05498e-10	2.42646e-09	1.3568e-06	4.0704e-06	[6]	Group6	40	6	[AGO2, EIF4E, EIF4G1, LARP1, NCBP1, NCBP2]
GO:0003727	single-stranded RNA binding	GO_MolecularFunction-EBI-UniProt-GOA_17.02.2020_00h00	5.31743e-13	1.27618e-11	5.31743e-13	3.19046e-12	[5]	Group7	11.215	12	[AGO2, DDX1, DHX9, FMR1, FXR1, HNRNPH1, ILF3, KHDRBS1, LARP4, PABPC4, PTBP1, SYNCRIP]
GO:0008187	poly-pyrimidine tract binding	GO_MolecularFunction-EBI-UniProt-GOA_17.02.2020_00h00	1.21405e-06	1.94247e-05	5.31743e-13	3.19046e-12	[6]	Group7	14.2857	5	[FMR1, HNRNPH1, KHDRBS1, PABPC4, PTBP1]
GO:0070717	poly-purine tract binding	GO_MolecularFunction-EBI-UniProt-GOA_17.02.2020_00h00	2.60869e-08	5.21738e-07	5.31743e-13	3.19046e-12	[6]	Group7	17.6471	6	[DDX1, FMR1, KHDRBS1, LARP4, PABPC4, SYNCRIP]
GO:0008143	poly(A) binding	GO_MolecularFunction-EBI-UniProt-GOA_17.02.2020_00h00	2.07415e-07	3.94088e-06	5.31743e-13	3.19046e-12	[7]	Group7	20	5	[DDX1, KHDRBS1, LARP4, PABPC4, SYNCRIP]
GO:0008266	poly(U) RNA binding	GO_MolecularFunction-EBI-UniProt-GOA_17.02.2020_00h00	2.61375e-05	0.000339788	5.31743e-13	3.19046e-12	[7]	Group7	12.5	4	[FMR1, HNRNPH1, KHDRBS1, PABPC4]
GO:0001098	basal transcription machinery binding	GO_MolecularFunction-EBI-UniProt-GOA_17.02.2020_00h00	0.000739118	0.00295647	0.00021422	0.00021422	[3]	Group8	5.33333	4	[AGO2, CCAR2, DHX9, RTRAF]
GO:0001099	basal RNA polymerase II transcription machinery binding	GO_MolecularFunction-EBI-UniProt-GOA_17.02.2020_00h00	0.000739118	0.00295647	0.00021422	0.00021422	[4]	Group8	5.33333	4	[AGO2, CCAR2, DHX9, RTRAF]
GO:0070063	RNA polymerase binding	GO_MolecularFunction-EBI-UniProt-GOA_17.02.2020_00h00	0.00103327	0.00309982	0.00021422	0.00021422	[4]	Group8	4.87805	4	[AGO2, CCAR2, DHX9, RTRAF]
GO:0043175	RNA polymerase core enzyme binding	GO_MolecularFunction-EBI-UniProt-GOA_17.02.2020_00h00	0.000315532	0.00157766	0.00021422	0.00021422	[5]	Group8	6.66667	4	[AGO2, CCAR2, DHX9, RTRAF]
GO:0061980	regulatory RNA binding	GO_MolecularFunction-EBI-UniProt-GOA_17.02.2020_00h00	0.000195057	0.00117034	0.00021422	0.00021422	[5]	Group8	7.54717	4	[AGO2, DHX9, ELAVL1, FMR1]
GO:0000993	RNA polymerase II complex binding	GO_MolecularFunction-EBI-UniProt-GOA_17.02.2020_00h00	0.00015533	0.00108731	0.00021422	0.00021422	[5, 6]	Group8	8	4	[AGO2, CCAR2, DHX9, RTRAF]
GO:0035197	siRNA binding	GO_MolecularFunction-EBI-UniProt-GOA_17.02.2020_00h00	8.2551e-05	0.00082551	0.00021422	0.00021422	[6]	Group8	18.75	3	[AGO2, DHX9, FMR1]
GO:0035198	miRNA binding	GO_MolecularFunction-EBI-UniProt-GOA_17.02.2020_00h00	0.00132522	0.00265044	0.00021422	0.00021422	[6]	Group8	7.5	3	[AGO2, ELAVL1, FMR1]
FOSL2_INTERACTORS_GENE ONTOLOGY MOLECULAR FUNCTION
GOID	GOTerm	Ontology Source	Term PValue	Term PValue Corrected with Bonferroni step down	Group PValue	Group PValue Corrected with Bonferroni step down	GOLevels	GOGroups	% Associated Genes	Nr. Genes	Associated Genes Found
GO:0003725	double-stranded RNA binding	GO_MolecularFunction-EBI-UniProt-GOA_17.02.2020_00h00	0.00225578	0.00451157	0.00225578	0.00225578	[5]	Group0	3.57143	3	[DHX15, ILF2, PRKRA]
GO:0051015	actin filament binding	GO_MolecularFunction-EBI-UniProt-GOA_17.02.2020_00h00	5.66475e-08	3.39885e-07	5.66475e-08	1.69943e-07	[3, 5]	Group1	3.68852	9	[ABLIM1, ADD1, ADD3, CAPZA2, CORO1C, DBNL, FLII, MYO1B, MYO1D]
GO:0008135	translation factor activity, RNA binding	GO_MolecularFunction-EBI-UniProt-GOA_17.02.2020_00h00	0.00037569	0.00150276	0.000191233	0.000382466	[3, 5]	Group2	3.63636	4	[EIF2S3, EIF3I, EIF4E, EIF4G1]
GO:0003743	translation initiation factor activity	GO_MolecularFunction-EBI-UniProt-GOA_17.02.2020_00h00	4.31835e-05	0.000215917	0.000191233	0.000382466	[4, 6]	Group2	6.34921	4	[EIF2S3, EIF3I, EIF4E, EIF4G1]
GO:0070491	repressing transcription factor binding	GO_MolecularFunction-EBI-UniProt-GOA_17.02.2020_00h00	0.00217998	0.00653994	0.000191233	0.000382466	[5]	Group2	3.61446	3	[EIF4E, EIF4G1, SRI]
GO:0003724	RNA helicase activity	GO_MolecularFunction-EBI-UniProt-GOA_17.02.2020_00h00	0.00257531	0.00257531	0.000191233	0.000382466	[3, 10]	Group2	3.40909	3	[DHX15, EIF4E, EIF4G1]

## Sheet: Table S5
Table S5. List of synthetic peptides used in PRM analysis
Uniprot Ids	Gene names	Sequence
O43143	DHX15	EVDDLGPEVGDIK
O43143	DHX15	HQSFVLVGETGSGK
O43143	DHX15	SNLGSVVLQLK
O43143	DHX15	TGHYLTVK
Q12905	ILF2	ILITTVPPNLR
Q12905	ILF2	NQDLAPNSAEQASILSLVTK
Q12905	ILF2	VLQSALAAIR
Q9P0L0	VAPA	AVPLNASK
Q9P0L0	VAPA	PGSTSTASFR
Q8NC51	SERBP1	FDQLFDDESDPFEVLK
Q8NC51	SERBP1	PGHLQEGFG[C]VVTNR
Q8NC51	SERBP1	SAAQAAAQTNSNAAGK
Q99661	KIF2C	AT[C]FAYGQTGSGK
Q99661	KIF2C	EIDVISIPSK
O60506	SYNCRIP	DLFEDELVPLFEK
O60506	SYNCRIP	GYAFVTF[C]TK
O60506	SYNCRIP	NLANTVTEEILEK
O60506	SYNCRIP	VTEGLTDVILYHQPDDK
P06730	EIF4E	IVIGYQSHADTATK
P06730	EIF4E	WLITLNK
P06730	EIF4E	IAIWTTE[C]ENR
P55795	HNRNPH2	IQNGTSGIR
P55795	HNRNPH2	PSGEAFVELESEEEVK
Q71RC2	LARP4	EIPETTPIEEVK
Q71RC2	LARP4	ETSTLQVEQNGDYGR
Q71RC2	LARP4	HNPTVTGHQEQTYLQK
Q71RC2	LARP4	LTTDPDLILEVLR
Q71RC2	LARP4	SSGGSEHSTEGSVSLGDGQLNR
P31943	HNRNPH1	GLPWS[C]SADEVQR
P31943	HNRNPH1	IQNGAQGIR
P31943	HNRNPH1	YVELFLNSTAGASGGAYEHR
Q969G3	SMARCE1	IAAEIAQAEEQAR
Q969G3	SMARCE1	LEAELLQIEER
Q969G3	SMARCE1	LISEILSESVVPDVR
Q99700	ATXN2	GISPVVSEHR
Q99700	ATXN2	GPEVTSQGVQTSSPA[C]K
Q99700	ATXN2	TSPSGGTWSSVVSGVPR
P02452	COL1A1	GFSGLDGAK
P02452	COL1A1	GPAGPQGPR
P02452	COL1A1	GVPGPPGAVGPAGK
P08123	COL1A2	GVVGPQGAR
P08123	COL1A2	LLANYASQDITYH[C]K
P08123	COL1A2	SLNNQIETLLTPEGSRK
P08123	COL1A2	GHAGLAGAR
Q92769	HDAC2	LG[C]FNLTVK
Q92769	HDAC2	YHSDEYIK
P09326	CD48	[C]YT[C]QVSNSVSSK
P09326	CD48	LDPQSGALYISK
P09326	CD48	LQVLDPVPK
Q93009	USP7	LSEVLQAVTDHDIPQQLVER
Q93009	USP7	EEAIEHNYGGHDDDLSVR
P06127	CD5	LVGGSSI[C]EGTVEVR
P06127	CD5	VLDAGDPTSR
P06127	CD5	HLPETEAGR
P06127	CD5	NHTATVR
P06127	CD5	AQDPGEPR
O94832	MYO1D	LNQPQPDFTK
O94832	MYO1D	SIPASDLPQVR
O94832	MYO1D	VIVQQPGER
O94832	MYO1D	IGELVGVLVNHFK
O95793	STAU1	NLPVNFEVAR
O95793	STAU1	ELLYGGTSPTAETILK
O95793	STAU1	ILQNEPLPER
O95793	STAU1	LLSELDQQSTEMPR
O95793	STAU1	PSEQLDYLSR
O95793	STAU1	NAAIAVLEELK
O95793	STAU1	LPPLPAVER
O95793	STAU1	EPEYTLLTER
O95793	STAU1	PQTSPEYGQGINPISR
O95793	STAU1	VTFFEPGSGDENGTSNK
P15407	FOSL1	ALGPPPGVR
P15407	FOSL1	DFGEPGPSSGNGGGYGGPAQPPAAAQAAQQK
P15408	FOSL2	LQAETEELEEEK
P15408	FOSL2	DEQLSPEEEEK
P15408	FOSL2	SGGGSVGAVVVK
Q16666	IFI16	LTCFELAPK
Q16666	IFI16	TEGAEATPGAQK
Q16666	IFI16	EVDATSPAPSTSSTVK
P19474	TRIM21	GGGSVCPVCR
P19474	TRIM21	LQVALGELR
P19474	TRIM21	NFLVEEER
